# Supplementary material for: Study of genetic polymorphisms and steady-state trough concentrations of imatinib and its active metabolite in predicting efficacy in gastrointestinal stromal tumors
Source: Front Pharmacol. 2025 May 19;16:1604619. doi: 10.3389/fphar.2025.1604619 (PMC12127160; doi:10.3389/fphar.2025.1604619)
Supplement: Supplementary file 2 [file DataSheet1.xlsx]

## Sheet: Sheet1
Patient	Sex	Age/year	BMI/(kg/m²)	primary site	duration/days	treatment efficiency	daily dose/mg	Conc. of IMA/(ng/mL)	Conc. of NDI/(ng/mL)	rs2231142	rs776746	rs2231137	rs2725252	rs2631372	rs274558	rs683369	rs628031	rs1202283	rs1045642	rs1128503	rs28656907	rs2242480	rs2273697	rs762551	rs3745274	rs12659	rs1051266
Patient 1	male	48	24.093	intestinal tract	36	PD	400	830.5	88.6295	G/T	C/T	C/C	C/A	G/G	A/G	C/C	A/G	G/A	A/G	A/A	C/C	C/T	G/G	C/A	G/T	A/A	T/T
Patient 2	male	65	18.9292	stomach	1199	PD	400	527.82	124.3	T/T	C/T	C/C	C/C	G/G	A/A	C/C	G/G	G/A	A/G	A/G	T/C	C/T	G/G	C/A	G/G	A/A	T/T
Patient 3	male	43	21.5329	intestinal tract	407	PD	400	621.565	154.6	G/T	C/C	C/C	C/A	G/C	A/G	C/C	G/G	G/A	A/G	A/G	T/T	C/C	G/G	C/A	G/G	A/G	T/C
Patient 4	female	46	22.0317	intestinal tract	450	PD	400	581.974	185.3	G/G	C/T	C/C	A/A	G/G	G/G	C/C	A/G	G/G	G/G	G/G	T/T	C/T	G/G	A/A	G/G	G/G	C/C
Patient 5	male	64	20.1956	stomach	1831	PD	400	580.803	274.2	G/G	C/C	C/T	C/A	G/G	A/A	C/C	G/G	G/A	G/G	G/G	T/T	C/C	G/G	C/A	G/G	A/G	T/C
Patient 6	female	50	18.3655	intestinal tract	1421	PD	600	1307.95	336.61	G/G	C/T	C/C	A/A	G/G	G/G	G/C	A/G	G/G	G/G	A/G	T/C	C/T	G/A	C/C	G/G	G/G	C/C
Patient 7	female	60	18.75	intestinal tract	335	SD	600	3341.47	229.457	G/G	C/C	T/T	C/C	G/C	G/G	C/C	G/G	G/A	G/G	A/A	T/C	C/C	G/G	C/A	G/G	G/G	C/C
Patient 8	female	53	23.6244	stomach	1694	SD	400	2237.35	376.203	G/T	C/C	C/T	C/C	G/C	A/G	C/C	A/G	A/A	A/G	A/G	C/C	C/C	G/G	C/C	G/G	G/G	C/C
Patient 9	male	72	21.3039	intestinal tract	3377	SD	400	1993.36	341.396	G/T	C/T	C/T	C/C	G/C	G/G	C/C	G/G	A/A	A/A	A/A	C/C	T/T	G/A	C/A	G/G	A/G	T/C
Patient 10	male	53	22.9854	intestinal tract	296	SD	600	2292.52	440.246	G/T	C/C	C/T	C/C	C/C	G/G	C/C	A/G	G/A	A/G	A/G	T/C	C/T	G/G	C/A	G/T	G/G	C/C
Patient 11	male	71	21.551	intestinal tract	1987	SD	400	1376.47	286.103	G/T	C/C	C/C	C/A	G/C	G/G	C/C	G/G	G/G	A/G	A/A	T/T	C/C	G/A	A/A	G/G	A/G	T/C
Patient 12	male	73	21.9713	stomach	2224	SD	400	1674.86	351.5	G/G	C/C	C/T	C/A	C/C	G/G	G/G	A/A	G/A	A/G	A/G	C/C	C/C	G/G	C/A	G/T	A/G	T/C
Patient 13	female	71	18.902	intestinal tract	2583	SD	400	1364.68	338.632	G/T	C/C	C/T	C/C	G/G	A/A	G/C	A/G	G/G	A/G	A/A	C/C	C/C	G/A	C/A	G/T	A/G	T/C
Patient 14	male	52	17.6327	intestinal tract	3995	SD	400	1526.71	379.3	T/T	C/C	C/C	C/C	C/C	G/G	G/C	A/G	G/G	A/G	A/A	T/C	C/C	G/G	A/A	G/G	A/G	T/C
Patient 15	male	76	22.8374	intestinal tract	6215	SD	600	1650.67	427.442	G/T	C/C	C/T	C/C	G/C	A/G	C/C	G/G	G/A	A/G	A/A	T/C	C/C	G/G	C/A	G/T	A/G	T/C
Patient 16	female	50	24.0346	stomach	390	SD	400	1305.74	339.9	G/T	C/C	C/T	C/C	G/C	G/G	G/C	A/G	G/G	G/G	G/G	T/C	C/C	G/G	A/A	G/G	G/G	C/C
Patient 17	female	63	15.625	stomach	281	SD	400	1308.41	346.716	G/G	C/C	T/T	C/C	G/C	A/G	C/C	G/G	G/A	A/G	A/G	T/T	C/T	G/G	A/A	G/G	A/A	T/T
Patient 18	male	38	24.2215	intestinal tract	1117	PR	400	771.809	221.7	G/T	C/T	C/T	C/A	C/C	G/G	G/C	A/G	A/A	A/A	A/A	T/C	C/T	G/A	A/A	G/G	A/G	T/C
Patient 19	female	59	25	intestinal tract	146	SD	600	2134.38	640.9	G/G	C/C	C/T	C/A	G/G	A/G	C/C	G/G	G/A	A/G	A/G	T/C	C/C	G/G	C/A	G/G	A/G	T/C
Patient 20	male	74	23.4586	intestinal tract	6580	SD	400	1070.22	351.974	G/G	C/C	C/C	A/A	G/C	A/G	C/C	A/G	G/G	G/G	A/G	T/T	C/C	G/G	A/A	G/G	G/G	C/C
Patient 21	male	65	23.03	stomach	982	SD	400	1215.34	409.9	G/G	C/T	T/T	C/C	G/C	G/G	C/C	G/G	G/G	A/G	A/A	T/C	C/T	G/G	A/A	G/G	G/G	C/C
